# Supplementary material for: Concomitant transcatheter closure of post-myocardial infarction ventricular septal defect and inferior wall aneurysm: case report
Source: Eur Heart J Case Rep. 2020 Nov 27;4(6):1–7. doi: 10.1093/ehjcr/ytaa408 (PMC7793211; doi:10.1093/ehjcr/ytaa408)
Supplement: ytaa408_Supplementary_Data [file ytaa408_supplementary_data.zip]

Archive with 10 entries (9 files):
- ytaa408-suppl_data/
- ytaa408-suppl_data/1-True inferior wall aneurysm..mp4
- ytaa408-suppl_data/2-Ruptured inferior septum with left to right shunt.mp4
- ytaa408-suppl_data/3-Inferior wall aneurysm and the RV flow.mp4
- ytaa408-suppl_data/4-Deployment of ASO 18mm device to close the VSR..mp4
- ytaa408-suppl_data/5-Release of second 26mm Amplatzer device.mp4
- ytaa408-suppl_data/6-The 18 and 26 ASO devices closed the VSR and the aneurysm.mp4
- ytaa408-suppl_data/7-No flow to the aneurysm or IVS.mp4
- ytaa408-suppl_data/8-The RV disc of Amplatzer 18mm device.mp4
- ytaa408-suppl_data/EHJ-CR_Slide_Set.pptx
